# Supplementary material for: Counter culture: causes, extent and solutions of systematic bias in the analysis of behavioural counts
Source: PeerJ. 2023 Apr 4;11:e15059. doi: 10.7717/peerj.15059 (PMC10081455; doi:10.7717/peerj.15059)
Supplement: Supplemental Information 2 [file peerj-11-15059-s002.xlsx]

## Sheet: Metadata
Column Name	Description
Ref	Reference number - related to references in Supplementary Material S3
Scientific Name
Common Name
N Predictor	Number of analyses in which provisioning rate is used as a predictor
N Response	Number of analyses in which provisioning rate is used as a response
N Analysis	Total number of analyses
Variable
Variable Category	Rate or Number
Error Distribution
Data Available	Is data published online?
Observation Method
Mean Observation Period (hours)
Single Observation Period?	Was there variation in observation period?
Pooled Estimates?	Were different estimates of mean/SD pooled to make the given estimate?
N Pooled Groups	If so, how many?
Estimate Units	Units of the presented estimate
Estimate Units hours	Time period of the presented estimate
Per Chick	Is the presented estimate per chick
Mean N Chicks	Is so, what was the mean number of chicks
Mean Rate	Presented estimate of mean provisioning rate
SD Rate	Presented estimate of SD provisioning rate
Adjusted Mean Rate	Mean provisioning rate adjusted for observation period and number of chicks
Adjusted SD Rate	SD of provisioning rate adjusted for observation period
Expected CV
Proportion Expected V	Proportion of the observed variation due to expected variation in provisioning rates
Notes

## Sheet: Extracted Data 201516
Ref	Scientific Name	Common Name	N Predictor	N Response	N Analysis	Variable	Variable Category	Error Distribution	Data Available	Observation Method	Mean Observation Period hours	Single Observation Period?	Pooled Estimates?	N Pooled Groups	Estimate Units	Estimate Units hours	Per Chick	Mean N Chicks	Mean Rate	SD Rate	Adjusted Mean Rate	Adjusted SD Rate	Expected CV	Proportion Expected V	Notes
5	Merops apiaster	Bee-eater	NA	1	1	visits	number	Negative_Binomial	FALSE	video	0.5	TRUE	TRUE	2	visits/30min	0.5	FALSE	NA	9.53977	9.10082	9.53977	9.10082	0.897367	0.88482	extracted from fig 2a
5	Merops apiaster	Bee-eater	NA	1	1	visits	number	Negative_Binomial	FALSE	video	0.5	TRUE	TRUE	2	visits/30min	0.5	FALSE	NA	11.0579	9.48867	11.0579	9.48867	0.803667	0.877182	extracted from fig 2b; assumed sample size divded equally between week and weekend days
10	Uria lomvia	Thick-billed Murre	NA	1	1	visits/time	rate	Gaussian	FALSE	automated	73.1	FALSE	TRUE	3	visits/day	24	FALSE	NA	1.55248	1.00236	4.72858	3.05301	0.453194	0.49269	NA
11	Uria lomvia / Uria aalge	Thick-billed Murre / Common Guillemot	NA	1	1	visits/time	rate	Gaussian	FALSE	automated	18	TRUE	TRUE	2	visits/hour	1	FALSE	NA	0.210043	0.100906	3.78078	1.81632	0	0	NA
19	Setophaga cerulea	Cerulean Warbler	NA	1/1	2	visits/time	rate	Gaussian/Negative_Binomial	FALSE	video	0.759259	FALSE	FALSE	NA	visits/30min	0.5	FALSE	NA	4.31	1.76669	6.54482	2.68275	0.123409	0.0906408	NA
22	Cyanistes caeruleus	Blue Tit	NA	1	1	visits	number	Poisson	FALSE	video	8	FALSE	FALSE	NA	visits/hour	1	FALSE	NA	1.84	1.89	14.72	15.12	0.993555	0.935612	incubation feeding
24	Melanerpes formicivorus	Acorn Woodpecker	NA	2	2	visits/time	rate	Gaussian	FALSE	direct	3	FALSE	NA	NA	visits/hour	1	FALSE	NA	NA	NA	NA	NA	NA	NA	data not presented
27	Sitta europaea	Nuthatch	NA	1	1	visits/time	rate	non-parametric	FALSE	video	1.5	FALSE	NA	NA	visits/hour	1	FALSE	NA	NA	NA	NA	NA	NA	NA	male PR; data not presented
27	Sitta europaea	Nuthatch	NA	2	2	visits/time	rate	non-parametric	FALSE	video	1.5	FALSE	NA	NA	visits/hour	1	FALSE	NA	NA	NA	NA	NA	NA	NA	female PR; data not presented
27	Sitta europaea	Nuthatch	NA	1	1	visits/time	rate	non-parametric	FALSE	video	1.5	FALSE	TRUE	2	visits/hour	1	FALSE	NA	0.429529	0.748842	0.644294	1.12326	1.21958	0.489353	incubation feeding extracted from fig 1, no chick feeding data presented
28	Passer domesticus	House Sparrow	NA	1	1	visits/time	rate	Poisson	TRUE; but embargoed	video	1.5	TRUE	FALSE	NA	visits/hour	1	FALSE	NA	7.84597	NA	11.769	NA	NA	NA	exp model intercept used; data embargoed on dryad
29	Tarsiger cyanurus	Red-flanked Bluetail	NA	1	1	visits	number	Poisson	FALSE	video	1	TRUE	TRUE	3	visits/hour	1	FALSE	NA	16.4657	7.06983	16.4657	7.06983	0.351602	0.670571	I THINK that they watched nests multiply for an hour at a time, and analyse number of feeds during that hour, but not completely clear
33	Cyanapica cyana	Azure-winged Magpie	NA	1	1	visits/time	rate	Gaussian	TRUE, but incomprehensable	video	NA	NA	FALSE	NA	visits/hour	1	FALSE	NA	1.15	0.673498	NA	NA	NA	NA	incubation feeding; unsure of data collection
33	Cyanapica cyana	Azure-winged Magpie	NA	1	1	visits/time	rate	Gaussian	TRUE, but incomprehensable	video	NA	NA	FALSE	NA	visits/hour	1	FALSE	NA	1.52204	1.26366	NA	NA	NA	NA	extracted from fig 2
35	Spheniscus magellanicus	Magellanic Penguin	NA	1	1	visits/time	rate	non-parametric	FALSE	automated	720	TRUE	TRUE	3	visits/day	24	FALSE	NA	0.64	0.318509	19.2	9.55527	0.442258	0.789712	males, early chick
35	Spheniscus magellanicus	Magellanic Penguin	NA	1	1	visits/time	rate	non-parametric	FALSE	automated	720	TRUE	TRUE	3	visits/day	24	FALSE	NA	0.670968	0.339798	20.129	10.1939	0.454743	0.806296	females, early chick
35	Spheniscus magellanicus	Magellanic Penguin	NA	1	1	visits/time	rate	non-parametric	FALSE	automated	720	TRUE	TRUE	2	visits/day	24	FALSE	NA	0.728571	0.180673	21.8571	5.42019	0.125474	0.256015	Total time assumed; males, late chick
35	Spheniscus magellanicus	Magellanic Penguin	NA	1	1	visits/time	rate	non-parametric	FALSE	automated	720	TRUE	TRUE	2	visits/day	24	FALSE	NA	0.727273	0.181742	21.8182	5.45226	0.128896	0.266052	Total time assumed; females, late chick
37	Hirundo rustica	Barn Swallow	NA	3	3	visits	number	Poisson	FALSE	video	11.5	TRUE	FALSE	NA	visits/90min	1.5	FALSE	NA	20.69	12.35	158.623	94.6833	0.591602	0.982306	analysed sexes seperately, but present mean and sd of total visits
38	Pomatostomus ruficeps	Chestnut-crowned Babbler	NA	1	1	visits/time/chick	rate	Gaussian	FALSE	automated	11.5	FALSE	NA	NA	visits/hour/chick	1	TRUE	NA	NA	NA	NA	NA	NA	NA	per chick data available, but not extracted
38	Pomatostomus ruficeps	Chestnut-crowned Babbler	NA	1	1	visits/time/chick	rate	Gaussian	FALSE	automated	11.5	FALSE	NA	NA	visits/hour/chick	1	TRUE	NA	NA	NA	NA	NA	NA	NA	per chick data available, but not extracted
38	Pomatostomus ruficeps	Chestnut-crowned Babbler	NA	1	1	visits/time	rate	Gaussian	FALSE	automated	11.5	FALSE	TRUE	2	visits/hour	1	FALSE	NA	11.1	6.41845	127.65	73.8122	0.571425	0.97657	carer removal
38	Pomatostomus ruficeps	Chestnut-crowned Babbler	NA	1	1	visits/time	rate	Gaussian	FALSE	automated	11.5	FALSE	TRUE	2	visits/hour	1	FALSE	NA	14.8	8.58158	170.2	98.6881	0.574747	0.982524	brood size manipulation
40	Lanius bucephalus	Bull-headed Shrike	4	NA	4	NA	NA	NA	FALSE	video	4.5	TRUE	TRUE	2	visits/hour	1	FALSE	NA	4.5	1.63628	20.25	7.36327	0.287812	0.626506	incubation feeding
42	Sapayoa aenigma	Sapayoa	NA	1	1	visits/time	rate	Gaussian	FALSE	video	3	FALSE	FALSE	NA	visits/hour	1	FALSE	NA	1.06658	0.775329	3.19972	2.32599	0.464657	0.408578	extracted from figure 4b
42	Sapayoa aenigma	Sapayoa	NA	1	1	visits/time	rate	Gaussian	FALSE	video	3	FALSE	FALSE	NA	visits/hour	1	FALSE	NA	1.05404	0.612266	3.16212	1.8368	0.145508	0.0627491	extracted from figure 4c
43	Sporophila beltoni	Tropeiro Seedeater	NA	1	1	visits/time	rate	non-parametric	FALSE	mixed direct + video	3.75	FALSE	TRUE	2	visits/hour	1	FALSE	NA	2.84896	2.14602	10.6836	8.04758	0.688337	0.835037	sexes, age1; extracted from figure 3c
43	Sporophila beltoni	Tropeiro Seedeater	NA	1	1	visits/time	rate	non-parametric	FALSE	mixed direct + video	3.75	FALSE	TRUE	2	visits/hour	1	FALSE	NA	5.25451	3.78144	19.7044	14.1804	0.683487	0.902009	sexes, age2; extracted from figure 3c
43	Sporophila beltoni	Tropeiro Seedeater	NA	1	1	visits/time	rate	non-parametric	FALSE	mixed direct + video	3.75	FALSE	TRUE	2	visits/hour	1	FALSE	NA	6.41885	5.58763	24.0707	20.9536	0.846304	0.945176	sexes, age3; extracted from figure 3c
43	Sporophila beltoni	Tropeiro Seedeater	NA	1	1	visits/time	rate	non-parametric	FALSE	mixed direct + video	3.75	FALSE	TRUE	2	visits/hour	1	FALSE	NA	5.90871	3.84237	22.1577	14.4089	0.614609	0.893276	females, age 1 vs. 2; extracted from figure 3c
43	Sporophila beltoni	Tropeiro Seedeater	NA	1	1	visits/time	rate	non-parametric	FALSE	mixed direct + video	3.75	FALSE	TRUE	2	visits/hour	1	FALSE	NA	5.34125	4.36377	20.0297	16.3641	0.785845	0.925202	females, age 1 vs. 3; extracted from figure 3c
43	Sporophila beltoni	Tropeiro Seedeater	NA	1	1	visits/time	rate	non-parametric	FALSE	mixed direct + video	3.75	FALSE	TRUE	2	visits/hour	1	FALSE	NA	6.97398	4.8685	26.1524	18.2569	0.670149	0.921538	females, age 2 vs. 3; extracted from figure 3c
43	Sporophila beltoni	Tropeiro Seedeater	NA	1	1	visits/time	rate	non-parametric	FALSE	mixed direct + video	3.75	FALSE	TRUE	2	visits/hour	1	FALSE	NA	2.59568	1.72776	9.73381	6.4791	0.583375	0.768125	males, age 1 vs. 2; extracted from figure 3c
43	Sporophila beltoni	Tropeiro Seedeater	NA	1	1	visits/time	rate	non-parametric	FALSE	mixed direct + video	3.75	FALSE	TRUE	2	visits/hour	1	FALSE	NA	3.5299	4.32343	13.2371	16.2129	1.19356	0.949641	males, age 1 vs. 3; extracted from figure 3c
43	Sporophila beltoni	Tropeiro Seedeater	NA	1	1	visits/time	rate	non-parametric	FALSE	mixed direct + video	3.75	FALSE	TRUE	2	visits/hour	1	FALSE	NA	4.38184	3.70628	16.4319	13.8986	0.809052	0.914935	males, age 2 vs. 3; extracted from figure 3c
54	Agelaius phoeniceus	Red-winged Blackbird	NA	1	1	visits/time/chick	rate	Gaussian	FALSE	direct	0.5	TRUE	TRUE	6	visits/30mins/chick	0.5	TRUE	3	1.51722	0.399584	4.55167	NA	NA	NA	NA
55	Haliaeetus leucocephalus	Bald Eagle	NA	2	2	visits/time/chick	rate	Gaussian	FALSE	video	24	TRUE	NA	NA	NA	NA	NA	NA	NA	NA	NA	NA	NA	NA	NA
55	Haliaeetus leucocephalus	Bald Eagle	NA	2	2	visits/time	rate	Gaussian	FALSE	video	24	TRUE	FALSE	NA	visits/day	24	FALSE	NA	2.64	NA	2.64	NA	NA	NA	mean of means; sd not used as sd of 4 means
67	Cyanistes caeruleus	Blue Tit	NA	1	1	visits/time	rate	Gaussian	FALSE	video	1.5	FALSE	TRUE	2	visits/min	0.0166667	FALSE	NA	0.58	0.244971	52.2	22.0474	0.399041	0.892612	NA
69	Cyanistes caeruleus	Blue Tit	NA	2	2	visits/time	rate	Gaussian	FALSE	video	2	TRUE	FALSE	NA	visits/min	0.0166667	FALSE	NA	0.436721	0.189349	52.4064	22.7219	0.410976	0.898493	PR; extracted from fig1a
69	Cyanistes caeruleus	Blue Tit	NA	2	2	visits/time	rate	Gaussian	FALSE	video	2	TRUE	FALSE	NA	visits/min	0.0166667	FALSE	NA	0.418654	0.189167	50.2384	22.7	0.429255	0.902505	partner PR; extracted from fig1c
70	Pomatostomus ruficeps	Chestnut-crowned Babbler	1	1	2	visits/time	rate	Gaussian	FALSE	automated	10	FALSE	NA	NA	visits/hour	1	FALSE	NA	NA	NA	NA	NA	NA	NA	exp vs. control; individual
70	Pomatostomus ruficeps	Chestnut-crowned Babbler	NA	1	1	visits/time	rate	Gaussian	FALSE	automated	10	FALSE	FALSE	NA	visits/hour	1	FALSE	NA	6.73126	2.58848	67.3127	25.8848	0.364718	0.899537	control; brood
70	Pomatostomus ruficeps	Chestnut-crowned Babbler	NA	1	1	visits/time/chick	rate	Gaussian	FALSE	automated	10	FALSE	FALSE	NA	visits/hour/chick	1	TRUE	NA	2.29609	1.02348	NA	NA	NA	NA	control; per chick
70	Pomatostomus ruficeps	Chestnut-crowned Babbler	NA	1	1	visits/time	rate	Gaussian	FALSE	automated	10	FALSE	FALSE	NA	visits/hour	1	FALSE	NA	3.1	2	31	20	0.619657	0.9225	control; individual
70	Pomatostomus ruficeps	Chestnut-crowned Babbler	NA	1	1	visits/time	rate	Gaussian	FALSE	automated	10	FALSE	TRUE	2	visits/hour	1	FALSE	NA	9.91525	4.68268	99.1525	46.8268	0.461469	0.954782	exp vs. control; brood
70	Pomatostomus ruficeps	Chestnut-crowned Babbler	NA	1	1	visits/time/chick	rate	Gaussian	FALSE	automated	10	FALSE	TRUE	2	visits/hour/chick	1	TRUE	NA	3.30631	1.53848	NA	NA	NA	NA	exp vs. control; per chick
73	Sturnus vulgaris	European Starling	NA	1	1	visits/time/chick	rate	Gaussian	FALSE	direct	0.5	TRUE	NA	NA	NA	NA	NA	NA	NA	NA	NA	NA	NA	NA	Male; single vs. double brooders
73	Sturnus vulgaris	European Starling	NA	1	1	visits/time/chick	rate	Gaussian	FALSE	direct	0.5	TRUE	NA	NA	NA	NA	NA	NA	NA	NA	NA	NA	NA	NA	Male; successful single vs. double brooders
73	Sturnus vulgaris	European Starling	NA	1	1	visits/time/chick	rate	Gaussian	FALSE	direct	0.5	TRUE	NA	NA	NA	NA	NA	NA	NA	NA	NA	NA	NA	NA	Male; successful vs. failed double brooders
73	Sturnus vulgaris	European Starling	NA	1	1	visits/time/chick	rate	Gaussian	FALSE	direct	0.5	TRUE	NA	NA	NA	NA	NA	NA	NA	NA	NA	NA	NA	NA	Total; single vs. double brooders
73	Sturnus vulgaris	European Starling	NA	1	1	visits/time/chick	rate	Gaussian	FALSE	direct	0.5	TRUE	NA	NA	NA	NA	NA	NA	NA	NA	NA	NA	NA	NA	Total; successful single vs. double brooders
73	Sturnus vulgaris	European Starling	NA	1	1	visits/time/chick	rate	Gaussian	FALSE	direct	0.5	TRUE	NA	NA	NA	NA	NA	NA	NA	NA	NA	NA	NA	NA	Total; successful vs. failed double brooders
73	Sturnus vulgaris	European Starling	NA	1	1	visits/time/chick	rate	Gaussian	FALSE	direct	0.5	TRUE	TRUE	2	visits/30mins/chick	0.5	TRUE	5.3	0.911627	0.599711	4.83162	NA	NA	NA	Female; single vs. double brooders
73	Sturnus vulgaris	European Starling	NA	1	1	visits/time/chick	rate	Gaussian	FALSE	direct	0.5	TRUE	TRUE	2	visits/30mins/chick	0.5	TRUE	5.3	0.945531	0.615795	5.01131	NA	NA	NA	Female; successful single vs. double brooders
73	Sturnus vulgaris	European Starling	NA	1	1	visits/time/chick	rate	Gaussian	FALSE	direct	0.5	TRUE	TRUE	2	visits/30mins/chick	0.5	TRUE	5.3	1.06092	0.650882	5.62288	NA	NA	NA	Female; successful vs. failed double brooders
75	Malurus melanicephalus	Red-backed Fairywren	NA	1	1	visits	number	non-parametric	FALSE	direct	1	TRUE	TRUE	2	visits/hour	1	FALSE	NA	1.342	1.76835	1.342	1.76835	0.995572	0.570842	no group sample sizes presented (totalN = 25, split evenly between groups)
76	Sialia sialis	Eastern Bluebird	NA	2	2	visits/chick	rate	Gaussian	FALSE	video	2	TRUE	NA	NA	NA	NA	NA	NA	NA	NA	NA	NA	NA	NA	rates not presented
76	Sialia sialis	Eastern Bluebird	NA	2	2	visits/chick	rate	Gaussian	FALSE	video	2	TRUE	NA	NA	NA	NA	NA	NA	NA	NA	NA	NA	NA	NA	rates not presented
85	Hymenops perspicillatus	Spectacled Tyrant	NA	1	1	visits/time/chick	rate	non-parametric	FALSE	video	4	TRUE	TRUE	4	visits/hour/chick	1	TRUE	NA	6.28343	3.66674	NA	NA	NA	NA	extracted from fig 3
86	Eudyptes chrysocome	Rockhopper Penguin	1	6	7	visits/time	rate	Gaussian	FALSE	automated	332.186	FALSE	TRUE	2	visits/day	24	FALSE	NA	0.703929	0.236125	9.74313	3.26823	0.099414	0.0878348	Female Creche PR
86	Eudyptes chrysocome	Rockhopper Penguin	NA	1	1	visits/time	rate	non-parametric	FALSE	automated	550.484	FALSE	TRUE	2	visits/day	24	FALSE	NA	0.848947	0.149208	19.4722	3.42237	0	0	Female Guard PR
86	Eudyptes chrysocome	Rockhopper Penguin	1	2	3	visits/time	rate	non-parametric	FALSE	automated	332.186	FALSE	TRUE	2	visits/day	24	FALSE	NA	0.353214	0.279663	4.88886	3.87083	0.649881	0.673713	Male Creche PR
86	Eudyptes chrysocome	Rockhopper Penguin	1	1	2	visits/time	rate	non-parametric	FALSE	automated	332.186	FALSE	TRUE	2	visits/day	24	FALSE	NA	1.05714	0.430428	14.632	5.95759	0.312149	0.587748	Total Creche PR
87	Ficedula hypoleuca	Pied Flycatcher	NA	1	1	visits	number	Gaussian	TRUE	automated	1	TRUE	FALSE	NA	visits/hour	1	FALSE	NA	32.5231	12.844	32.5231	12.844	0.353858	0.802854	all obs; extracted from SM
87	Ficedula hypoleuca	Pied Flycatcher	NA	1	1	visits	number	Gaussian	TRUE	automated	1	TRUE	FALSE	NA	visits/hour	1	FALSE	NA	32.4531	14.7221	32.4531	14.7221	0.418304	0.850268	focal; extracted from SM
87	Ficedula hypoleuca	Pied Flycatcher	NA	2	2	visits	number	Gaussian	TRUE	automated	1	TRUE	FALSE	NA	visits/hour	1	FALSE	NA	32.5972	10.5328	32.5972	10.5328	0.27153	0.706171	neighbour; extracted from SM
87	Ficedula hypoleuca	Pied Flycatcher	NA	1	1	visits	number	Gaussian	TRUE	automated	0.166667	TRUE	FALSE	NA	visits/min	0.0166667	FALSE	NA	0.499	0.27886	4.99	2.7886	0.334514	0.358307	pooled during; extracted from SM; time period a bit unclear - median 10 mins?
87	Ficedula hypoleuca	Pied Flycatcher	NA	2	2	visits	number	Gaussian	TRUE	automated	0.166667	TRUE	FALSE	NA	visits/min	0.0166667	FALSE	NA	0.383	0.187647	3.83	1.87647	0	0	neighbour during; extracted from SM; time period a bit unclear - median 10 mins?
92	Turdoides squamiceps	Arabian Babbler	NA	1	1	visits/time	rate	Gaussian	FALSE	direct	2	TRUE	TRUE	2	visits/hour	1	FALSE	NA	12.2881	4.56202	24.5763	9.12404	0.311672	0.704782	delta1,2; extracted from fig1
92	Turdoides squamiceps	Arabian Babbler	NA	1	1	visits/time	rate	Gaussian	FALSE	direct	2	TRUE	TRUE	2	visits/hour	1	FALSE	NA	13.3716	3.53854	26.7433	7.07708	0.180656	0.466043	delta2,3; extracted from fig1
94	Aegithalos caudatus	Long-tailed Tit	2	1	3	visits/time	rate	Gaussian	FALSE	direct	0.87	FALSE	FALSE	NA	visits/hour	1	FALSE	NA	20	NA	17.4	NA	NA	NA	mean IVI - 6, so rate of two birds = 20 visits per hour
96	Sayornis phoebe	Eastern Phoebe	NA	1	1	visits/time/chick	rate	Gaussian	FALSE	video	2	TRUE	FALSE	NA	visits/hour/chick	1	TRUE	4.3	9.68929	6.06213	83.3279	NA	NA	NA	NA
97	Xolmis pyrope	Fire-eyed Diucon	NA	2	2	visits/time/chick	rate	Gaussian	FALSE	video	1	TRUE	FALSE	NA	visits/hour	1	FALSE	3	13.3532	7.10297	13.3532	7.10297	0.456139	0.735331	extracted from fig. 1c; one nest 3 chicks so visits/hour calculated
100	Dendrocopos syriacus	Syrian Woodpecker	NA	2	2	visits/time	rate	non-parametric	FALSE	mixed direct + video	2	TRUE	FALSE	NA	visits/hour	1	FALSE	NA	7.81818	2.0405	15.6364	4.081	0.0645322	0.0611353	total; extracted from fig2
100	Dendrocopos syriacus	Syrian Woodpecker	NA	1	1	visits/time	rate	non-parametric	FALSE	mixed direct + video	2	TRUE	FALSE	NA	visits/hour	1	FALSE	NA	3.90909	0.831209	7.81818	1.66242	0	0	females; extracted from fig2
100	Dendrocopos syriacus	Syrian Woodpecker	NA	1	1	visits/time	rate	non-parametric	FALSE	mixed direct + video	2	TRUE	FALSE	NA	visits/hour	1	FALSE	NA	4.27273	1.79393	8.54545	3.58786	0.243429	0.336158	males; extracted from fig2
100	Dendrocopos syriacus	Syrian Woodpecker	NA	7	7	visits/time/chick	rate	non-parametric	FALSE	mixed direct + video	2	TRUE	NA	NA	NA	NA	TRUE	NA	NA	NA	NA	NA	NA	NA	total per chick; data not extracted
100	Dendrocopos syriacus	Syrian Woodpecker	NA	2	2	visits/time/chick	rate	non-parametric	FALSE	mixed direct + video	2	TRUE	NA	NA	NA	NA	TRUE	NA	NA	NA	NA	NA	NA	NA	female per chick; data not extracted
100	Dendrocopos syriacus	Syrian Woodpecker	NA	2	2	visits/time/chick	rate	non-parametric	FALSE	mixed direct + video	2	TRUE	NA	NA	NA	NA	TRUE	NA	NA	NA	NA	NA	NA	NA	male per chick; data not extracted
101	Sturnus vulgaris	European Starling	NA	2	2	visits/time/chick	rate	Gaussian	TRUE	direct	0.5	TRUE	FALSE	NA	visits/30mins	0.5	FALSE	NA	2.80708	1.26212	2.80708	1.26212	0	0	table3; extracted from SM; analysed as per chick,
101	Sturnus vulgaris	European Starling	NA	2	2	visits/time/chick	rate	Gaussian	TRUE	direct	0.5	TRUE	FALSE	NA	visits/30mins	0.5	FALSE	NA	2.43739	1.78656	2.43739	1.78656	0.356354	0.236361	table4; extracted from SM; analysed as per chick,
101	Sturnus vulgaris	European Starling	NA	1	1	visits/time/chick	rate	Gaussian	TRUE	direct	0.5	TRUE	FALSE	NA	visits/30mins	0.5	FALSE	NA	3.43812	1.41783	3.43812	1.41783	0	0	table5; extracted from SM; analysed as per chick,
101	Sturnus vulgaris	European Starling	NA	1	1	visits/time/chick	rate	Gaussian	TRUE	direct	0.5	TRUE	FALSE	NA	visits/30mins	0.5	FALSE	NA	1.82781	1.27047	1.82781	1.27047	0	0	table5; extracted from SM; analysed as per chick,
101	Sturnus vulgaris	European Starling	NA	1	1	visits/time/chick	rate	Gaussian	TRUE	direct	0.5	TRUE	FALSE	NA	visits/30mins	0.5	FALSE	NA	5.95875	2.49989	5.95875	2.49989	0.0904807	0.0465138	table5; extracted from SM; analysed as per chick,
101	Sturnus vulgaris	European Starling	NA	1	1	visits/time/chick	rate	Gaussian	TRUE	direct	0.5	TRUE	FALSE	NA	visits/30mins	0.5	FALSE	NA	2.31762	1.83791	2.31762	1.83791	0.444293	0.313889	table6; extracted from SM; analysed as per chick,
101	Sturnus vulgaris	European Starling	NA	1	1	visits/time/chick	rate	Gaussian	TRUE	direct	0.5	TRUE	FALSE	NA	visits/30mins	0.5	FALSE	NA	1.53548	1.83523	1.53548	1.83523	0.881642	0.54411	table6; extracted from SM; analysed as per chick,
101	Sturnus vulgaris	European Starling	NA	1	1	visits/time/chick	rate	Gaussian	TRUE	direct	0.5	TRUE	FALSE	NA	visits/30mins	0.5	FALSE	NA	5.92619	3.01942	5.92619	3.01942	0.301417	0.349977	table6; extracted from SM; analysed as per chick,
101	Sturnus vulgaris	European Starling	NA	1	1	visits/time/chick	rate	Gaussian	TRUE	direct	0.5	TRUE	FALSE	NA	visits/30mins	0.5	FALSE	NA	2.1925	1.73356	2.1925	1.73356	0.411182	0.270439	table6; extracted from SM; analysed as per chick,
101	Sturnus vulgaris	European Starling	NA	1	1	visits/time/chick	rate	Gaussian	TRUE	direct	0.5	TRUE	FALSE	NA	visits/30mins	0.5	FALSE	NA	1.45812	1.12282	1.45812	1.12282	0	0	table6; extracted from SM; analysed as per chick,
101	Sturnus vulgaris	European Starling	NA	1	1	visits/time/chick	rate	Gaussian	TRUE	direct	0.5	TRUE	FALSE	NA	visits/30mins	0.5	FALSE	NA	4.84375	2.59306	4.84375	2.59306	0.283088	0.279628	table6; extracted from SM; analysed as per chick,
102	Frederickena unduliger	Undulated Antshrike	NA	1	1	visits/time	rate	Gaussian	FALSE	automated	12	TRUE	FALSE	2	visits/hour	1	FALSE	NA	1.9	0.5	22.8	6	0.15935	0.366667	from degrees of freedom, guess that they calcaulte one rate per day per sex; days are 12 hours long, 13 days
105	Cyanistes caeruleus	Blue Tit	NA	1	1	visits	number	Gaussian	FALSE	video	1	TRUE	TRUE	2	visits/hour	1	FALSE	NA	22.89	11.3486	22.89	11.3486	0.449577	0.82227	females
105	Cyanistes caeruleus	Blue Tit	NA	1	1	visits	number	Gaussian	FALSE	video	1	TRUE	TRUE	2	visits/hour	1	FALSE	NA	27.725	11.6557	27.725	11.6557	0.375061	0.795923	males
105	Cyanistes caeruleus	Blue Tit	NA	1	1	visits	number	Gaussian	FALSE	video	1	TRUE	TRUE	2	visits/hour	1	FALSE	NA	50.61	17.8666	50.61	17.8666	0.323833	0.841455	total
114	Cyanistes caeruleus	Blue Tit	NA	1	1	visits/time	rate	Gaussian	TRUE	video	2	TRUE	FALSE	NA	visits/min	0.0166667	FALSE	NA	0.400467	0.201862	48.0561	24.2234	0.482983	0.918101	data from SM
120	Sterna paradisaea / Sterna hirundo	Arctic Tern / Common Tern	2	1	3	visits/time/chick	rate	Gaussian	FALSE	direct	3	TRUE	FALSE	NA	visits/hour	1	FALSE	NA	3.16	0.833667	9.48	2.501	0	0	data presented not per chick, but analysed per chick
124	Tyrannus tyrannus	Eastern Kingbird	NA	2	2	visits/time	rate	Gaussian	FALSE	video	3	FALSE	FALSE	NA	visits/hour	1	FALSE	NA	4.94	2.968	14.82	8.904	0.541753	0.81307	males
124	Tyrannus tyrannus	Eastern Kingbird	NA	1	1	visits/time	rate	Gaussian	FALSE	video	3	FALSE	FALSE	NA	visits/hour	1	FALSE	NA	5.35	2.149	16.05	6.447	0.314712	0.613847	females
124	Tyrannus tyrannus	Eastern Kingbird	NA	1	1	visits/time	rate	Gaussian	FALSE	video	3	FALSE	TRUE	2	visits/hour	1	FALSE	NA	5.145	2.5859	15.435	7.7577	0.433386	0.743528	pooled
126	Cyanistes caeruleus	Blue Tit	NA	1	1	visits	number	Gaussian	FALSE	video	1	TRUE	TRUE	6	visits/hour	1	FALSE	NA	26.0433	NA	26.0433	NA	NA	NA	means taken from table S2
126	Parus major	Great Tit	NA	1	1	visits	number	Gaussian	FALSE	video	1	TRUE	TRUE	6	visits/hour	1	FALSE	NA	15.1459	NA	15.1459	NA	NA	NA	means taken from table S2
131	Uria aalge	Common Guillemot	NA	1	1	visits	number	Gaussian	FALSE	direct	20	FALSE	FALSE	NA	visits/day	20	FALSE	NA	4.36	1.64536	4.36	1.64536	0	0	not stated whether SD or SE assume SE
136	Manorina melanophrys	Bell Miner	NA	1	1	visits/time	rate	Gaussian	FALSE	mixed direct + video	NA	NA	NA	NA	visits/hour	1	FALSE	NA	NA	NA	NA	NA	NA	NA	rates and observation periods not presented
137	Tachycineta bicolor	Tree Swallow	NA	1	1	visits	number	Gaussian	FALSE	direct	1	TRUE	FALSE	NA	visits/hour	1	FALSE	NA	5.91936	3.12734	5.91936	3.12734	0.331949	0.394766	pooled sexes; extracted from fig 2
137	Tachycineta bicolor	Tree Swallow	1	2	3	visits	number	Gaussian	FALSE	direct	1	TRUE	FALSE	NA	visits/hour	1	FALSE	NA	5.51613	3.03173	5.51613	3.03173	0.347544	0.39986	females; extracted from fig 2
137	Tachycineta bicolor	Tree Swallow	1	2	3	visits	number	Gaussian	FALSE	direct	1	TRUE	FALSE	NA	visits/hour	1	FALSE	NA	6.32258	3.21856	6.32258	3.21856	0.317769	0.389662	males; extracted from fig 2
137	Tachycineta bicolor	Tree Swallow	NA	1	1	visits	number	Gaussian	FALSE	direct	1	TRUE	FALSE	NA	visits/hour	1	FALSE	NA	6.94118	3.28395	6.94118	3.28395	0.282429	0.356364	subset; extracted from fig 3c
139	Coracias garrulus	European Roller	NA	3	3	visits/time	rate	non-parametric	FALSE	video	1.5	FALSE	TRUE	4	visits/hour	1	FALSE	NA	1.22295	1.4433	1.83442	2.16495	0.920703	0.608615	extracted from fig 1
148	Pseudopodoces humilis	Ground Tit	NA	1	1	visits/time	rate	Gaussian	FALSE	direct	2	FALSE	FALSE	NA	visits/hour	1	FALSE	NA	5.75	5.38888	11.5	10.7778	0.889595	0.900999	polyandrous females
148	Pseudopodoces humilis	Ground Tit	NA	1	1	visits/time	rate	Gaussian	FALSE	direct	2	FALSE	FALSE	NA	visits/hour	1	FALSE	NA	7.16	6.0344	14.32	12.0688	0.800293	0.901686	monogamous females
148	Pseudopodoces humilis	Ground Tit	NA	1	1	visits/time	rate	Gaussian	FALSE	direct	2	FALSE	FALSE	NA	visits/hour	1	FALSE	NA	5.09	2.44949	10.18	4.89898	0.365179	0.575833	cuckolded males
148	Pseudopodoces humilis	Ground Tit	NA	1	1	visits/time	rate	Gaussian	FALSE	direct	2	FALSE	FALSE	NA	visits/hour	1	FALSE	NA	3.49	2.83972	6.98	5.67944	0.720276	0.783606	noncuckolded males
148	Pseudopodoces humilis	Ground Tit	NA	1	1	visits/time	rate	Gaussian	FALSE	direct	2	FALSE	TRUE	2	visits/hour	1	FALSE	NA	10.7273	2.92612	21.4546	5.85223	0.166719	0.373564	Total PR
148	Pseudopodoces humilis	Ground Tit	NA	1	1	visits/time	rate	Gaussian	FALSE	direct	2	FALSE	TRUE	2	visits/hour	1	FALSE	NA	6.58644	5.77495	13.1729	11.5499	0.832378	0.901253	females
148	Pseudopodoces humilis	Ground Tit	NA	1	1	visits/time	rate	Gaussian	FALSE	direct	2	FALSE	TRUE	2	visits/hour	1	FALSE	NA	4.14085	2.78117	8.28169	5.56233	0.574765	0.732327	males
150	Passer domesticus	House Sparrow	2	NA	2	NA	NA	NA	FALSE	mixed direct + video	1.5	FALSE	NA	NA	visits/hour	1	FALSE	NA	NA	NA	NA	NA	NA	NA	father
150	Passer domesticus	House Sparrow	2	NA	2	NA	NA	NA	FALSE	mixed direct + video	1.5	FALSE	NA	NA	visits/hour	1	FALSE	NA	NA	NA	NA	NA	NA	NA	mother
150	Passer domesticus	House Sparrow	3	NA	3	NA	NA	NA	FALSE	mixed direct + video	1.5	FALSE	NA	NA	visits/hour	1	FALSE	NA	NA	NA	NA	NA	NA	NA	mid-parent
150	Passer domesticus	House Sparrow	NA	3	3	visits/time	rate	Gaussian	FALSE	mixed direct + video	1.5	FALSE	NA	NA	visits/hour	1	FALSE	NA	NA	NA	NA	NA	NA	NA	daughter
150	Passer domesticus	House Sparrow	NA	3	3	visits/time	rate	Gaussian	FALSE	mixed direct + video	1.5	FALSE	NA	NA	visits/hour	1	FALSE	NA	NA	NA	NA	NA	NA	NA	son
150	Passer domesticus	House Sparrow	NA	1	1	visits/time	rate	Gaussian	FALSE	mixed direct + video	1.5	FALSE	NA	NA	visits/hour	1	FALSE	NA	NA	NA	NA	NA	NA	NA	mid-offspring
150	Passer domesticus	House Sparrow	1	1	2	visits/time	rate	Gaussian	FALSE	mixed direct + video	1.5	FALSE	NA	NA	visits/hour	1	FALSE	NA	NA	NA	NA	NA	NA	NA	pedigree dataset; data not reported
150	Passer domesticus	House Sparrow	1	1	2	visits/time	rate	Gaussian	FALSE	mixed direct + video	1.5	FALSE	FALSE	NA	visits/hour	1	FALSE	NA	11.4	8.82723	17.1	13.2408	0.735588	0.902464	whole dataset
150	Passer domesticus	House Sparrow	1	1	2	visits/time	rate	Gaussian	FALSE	mixed direct + video	1.5	FALSE	FALSE	NA	visits/hour	1	FALSE	NA	10.8	8.82723	16.2	13.2408	0.778659	0.907598	heterozygocisty dataset
151	Plocepasser mahali	White-browed Sparrow-weaver	3	NA	3	NA	NA	NA	TRUE	video	3.1	FALSE	FALSE	NA	visits/hour	1	FALSE	NA	2.43868	2.14843	7.5599	6.66015	0.802405	0.829569	OS analysis; data from SM
151	Plocepasser mahali	White-browed Sparrow-weaver	1	NA	1	NA	NA	NA	TRUE	video	3.1	FALSE	FALSE	NA	visits/hour	1	FALSE	NA	3.4627	3.80947	10.7344	11.8094	1.05696	0.92303	BM analysis; data from SM
153	Tachycineta bicolor	Tree Swallow	NA	1	1	visits	number	Gaussian	TRUE; but not direct obs	mixed direct + RFID	1	TRUE	FALSE	NA	visits/hour	1	FALSE	NA	8.56473	4.0683	8.56473	4.0683	0.329959	0.482527	females; extracted from fig 1; summary stats for data that came from direct observation (considered more accurate)
153	Tachycineta bicolor	Tree Swallow	NA	1	1	visits	number	Gaussian	TRUE; but not direct obs	mixed direct + RFID	1	TRUE	FALSE	NA	visits/hour	1	FALSE	NA	5.93864	4.10843	5.93864	4.10843	0.556971	0.648168	males; extracted from fig 1
160	Tachycineta bicolor	Tree Swallow	NA	1	1	visits	number	Gaussian	FALSE	video	1	TRUE	TRUE	6	visits/hour	1	FALSE	NA	11.5493	4.74511	11.5493	4.74511	0.286736	0.487063	playback experiment; extracted from fig 3
160	Tachycineta bicolor	Tree Swallow	NA	1	1	visits/time	rate	Gaussian	FALSE	video	2	TRUE	TRUE	2	visits/hour	1	FALSE	NA	15.188	6.60774	30.376	13.2155	0.395423	0.826074	pre experiment
163	Tachycineta bicolor	Tree Swallow	2	NA	2	NA	NA	NA	FALSE	direct	1	TRUE	NA	NA	visits/hour	1	FALSE	NA	NA	NA	NA	NA	NA	NA	rates not reported
164	Emberiza citrinella	Yellowhammer	2	1	3	visits	number	Gaussian	FALSE	direct	1	TRUE	FALSE	NA	visits/hour	1	FALSE	NA	6.58	4.15	6.58	4.15	0.495788	0.617942	extracted form fig 1
166	Zonotrichia leucophrys	White-crowned Sparrow	NA	1	1	visits/time	rate	Gaussian	FALSE	video	3	FALSE	FALSE	NA	visits/hour	1	FALSE	NA	4.9	3.3	14.7	9.9	0.620914	0.850015	pooled sexes
166	Zonotrichia leucophrys	White-crowned Sparrow	NA	20	20	visits/time	rate	Gaussian	FALSE	video	3	FALSE	FALSE	NA	visits/hour	1	FALSE	NA	4.1	2.5	12.3	7.5	0.538982	0.781333	males
166	Zonotrichia leucophrys	White-crowned Sparrow	NA	20	20	visits/time	rate	Gaussian	FALSE	video	3	FALSE	FALSE	NA	visits/hour	1	FALSE	NA	5.7	3.8	17.1	11.4	0.621261	0.868421	females
172	Parus major	Great Tit	NA	1	1	visits/time	rate	Gaussian	FALSE	video	1.5	TRUE	FALSE	NA	visits/hour	1	FALSE	NA	15.9	8.1	23.85	12.15	0.46647	0.838439	control great tits
172	Cyanistes caeruleus	Blue Tit	NA	1	1	visits/time	rate	Gaussian	FALSE	video	1.5	TRUE	FALSE	NA	visits/hour	1	FALSE	NA	20.3	12	30.45	18	0.56267	0.906019	control blue tits
172	Parus major / Cyanistes caeruleus	Great Tit / Blue Tit	NA	1	1	visits/time	rate	Gaussian	FALSE	video	1.5	TRUE	TRUE	2	visits/hour	1	FALSE	NA	18.1763	10.5208	27.2645	15.7812	0.546217	0.890524	control great vs blue tits
172	Parus major	Great Tit	4	1	5	visits/time	rate	Gaussian	FALSE	video	1.5	TRUE	TRUE	2	visits/hour	1	FALSE	NA	15.5449	8.12827	23.3173	12.1924	0.480133	0.843144	control versus cross foster great tits
172	Cyanistes caeruleus	Blue Tit	4	1	5	visits/time	rate	Gaussian	FALSE	video	1.5	TRUE	TRUE	2	visits/hour	1	FALSE	NA	20.0628	11.6669	30.0942	17.5003	0.552209	0.901737	control versus cross foster blue tits
174	Troglodytes aedon	House Wren	NA	1	1	visits/time	rate	Gamma	FALSE	video	4	TRUE	TRUE	2	visits/hour	1	FALSE	NA	18.6803	3.86763	74.7211	15.4705	0.171709	0.6878	age1
174	Troglodytes aedon	House Wren	NA	1	1	visits/time	rate	Gamma	FALSE	video	4	TRUE	TRUE	2	visits/hour	1	FALSE	NA	27.0832	7.26442	108.333	29.0577	0.250428	0.871696	age2
174	Troglodytes aedon	House Wren	NA	1	1	visits/time	rate	Gamma	FALSE	video	4	TRUE	TRUE	2	visits/hour	1	FALSE	NA	34.3188	10.8407	137.275	43.3628	0.304134	0.926994	age3
174	Troglodytes aedon	House Wren	NA	1	1	visits/time/chick	rate	Gamma	FALSE	video	4	TRUE	TRUE	2	visits/hour/chick	1	TRUE	NA	4.04083	0.812285	NA	NA	NA	NA	age1
174	Troglodytes aedon	House Wren	NA	1	1	visits/time/chick	rate	Gamma	FALSE	video	4	TRUE	TRUE	2	visits/hour/chick	1	TRUE	NA	5.83059	1.38593	NA	NA	NA	NA	age2
174	Troglodytes aedon	House Wren	NA	1	1	visits/time/chick	rate	Gamma	FALSE	video	4	TRUE	TRUE	2	visits/hour/chick	1	TRUE	NA	7.28	2.12618	NA	NA	NA	NA	age3
178	Delichon urbica	House Martin	NA	1	1	visits	number	Gaussian	FALSE	direct	1	TRUE	FALSE	NA	visits/hour	1	FALSE	NA	5.9	2.25	5.9	2.25	0	0	age1 1st clutch 2012
178	Delichon urbica	House Martin	NA	1	1	visits	number	Gaussian	FALSE	direct	1	TRUE	FALSE	NA	visits/hour	1	FALSE	NA	6.63	2.7	6.63	2.7	0.122535	0.090535	age1 1st clutch 2013
178	Delichon urbica	House Martin	NA	1	1	visits	number	Gaussian	FALSE	direct	1	TRUE	FALSE	NA	visits/hour	1	FALSE	NA	7.63	2.78	7.63	2.78	0.0411124	0.0127323	age2 1st clutch 2012
178	Delichon urbica	House Martin	NA	1	1	visits	number	Gaussian	FALSE	direct	1	TRUE	FALSE	NA	visits/hour	1	FALSE	NA	7.54	3.01	7.54	3.01	0.163518	0.16778	age2 1st clutch 2013
178	Delichon urbica	House Martin	NA	1	1	visits	number	Gaussian	FALSE	direct	1	TRUE	FALSE	NA	visits/hour	1	FALSE	NA	5.44	2.55	5.44	2.55	0.189481	0.163399	age3 1st clutch 2012
178	Delichon urbica	House Martin	NA	1	1	visits	number	Gaussian	FALSE	direct	1	TRUE	FALSE	NA	visits/hour	1	FALSE	NA	6.15	3.62	6.15	3.62	0.4288	0.530692	age3 1st clutch 2013
178	Delichon urbica	House Martin	NA	1	1	visits	number	Gaussian	FALSE	direct	1	TRUE	FALSE	NA	visits/hour	1	FALSE	NA	5.88	3.36	5.88	3.36	0.395554	0.479167	age1 2nd clutch 2012
178	Delichon urbica	House Martin	NA	1	1	visits	number	Gaussian	FALSE	direct	1	TRUE	FALSE	NA	visits/hour	1	FALSE	NA	6.42	1.5	6.42	1.5	0	0	age1 2nd clutch 2013
178	Delichon urbica	House Martin	NA	1	1	visits	number	Gaussian	FALSE	direct	1	TRUE	FALSE	NA	visits/hour	1	FALSE	NA	5.93	2.56	5.93	2.56	0.133168	0.0951538	age2 2nd clutch 2012
178	Delichon urbica	House Martin	NA	1	1	visits	number	Gaussian	FALSE	direct	1	TRUE	FALSE	NA	visits/hour	1	FALSE	NA	5.91	2.64	5.91	2.64	0.174174	0.152032	age2 2nd clutch 2013
178	Delichon urbica	House Martin	NA	1	1	visits	number	Gaussian	FALSE	direct	1	TRUE	FALSE	NA	visits/hour	1	FALSE	NA	3	2.29	3	2.29	0.499344	0.427929	age3 2nd clutch 2012
178	Delichon urbica	House Martin	NA	1	1	visits	number	Gaussian	FALSE	direct	1	TRUE	FALSE	NA	visits/hour	1	FALSE	NA	3.91	2.54	3.91	2.54	0.407734	0.393949	age3 2nd clutch 2013
178	Delichon urbica	House Martin	NA	1	1	visits	number	Gaussian	FALSE	direct	1	TRUE	TRUE	2	visits/hour	1	FALSE	NA	5.89304	2.65062	5.89304	2.65062	0.180603	0.161227	age1 2012
178	Delichon urbica	House Martin	NA	1	1	visits	number	Gaussian	FALSE	direct	1	TRUE	TRUE	2	visits/hour	1	FALSE	NA	6.57	2.40192	6.57	2.40192	0	0	age1 2013
178	Delichon urbica	House Martin	NA	1	1	visits	number	Gaussian	FALSE	direct	1	TRUE	TRUE	2	visits/hour	1	FALSE	NA	7.04951	2.79634	7.04951	2.79634	0.124477	0.0984722	age2 2012
178	Delichon urbica	House Martin	NA	1	1	visits	number	Gaussian	FALSE	direct	1	TRUE	TRUE	2	visits/hour	1	FALSE	NA	7.08026	2.97047	7.08026	2.97047	0.186489	0.197586	age2 2013
178	Delichon urbica	House Martin	NA	1	1	visits	number	Gaussian	FALSE	direct	1	TRUE	TRUE	2	visits/hour	1	FALSE	NA	4.60683	2.70244	4.60683	2.70244	0.35644	0.369202	age3 2012
178	Delichon urbica	House Martin	NA	1	1	visits	number	Gaussian	FALSE	direct	1	TRUE	TRUE	2	visits/hour	1	FALSE	NA	5.48405	3.45973	5.48405	3.45973	0.464383	0.54184	age3 2013
178	Delichon urbica	House Martin	NA	1	1	visits	number	Gaussian	FALSE	direct	1	TRUE	TRUE	3	visits/hour	1	FALSE	NA	6.30821	2.66467	6.30821	2.66467	0.141099	0.111577	first clutch 2012
178	Delichon urbica	House Martin	NA	1	1	visits	number	Gaussian	FALSE	direct	1	TRUE	TRUE	3	visits/hour	1	FALSE	NA	6.78476	3.1255	6.78476	3.1255	0.254603	0.305463	first clutch 2013
178	Delichon urbica	House Martin	NA	1	1	visits	number	Gaussian	FALSE	direct	1	TRUE	TRUE	3	visits/hour	1	FALSE	NA	4.97954	3.06213	4.97954	3.06213	0.421108	0.468941	second clutch 2012
178	Delichon urbica	House Martin	NA	1	1	visits	number	Gaussian	FALSE	direct	1	TRUE	TRUE	3	visits/hour	1	FALSE	NA	5.44294	2.45361	5.44294	2.45361	0.139589	0.0958873	second clutch 2013
181	Emberizoides ypiranganus	Lesser Grass-finch	NA	2	2	visits/time	rate	non-parametric	FALSE	direct	NA	NA	TRUE	3	visits/hour	1	FALSE	NA	2.83333	NA	NA	NA	NA	NA	combined means, not sure of sample sizes per age, assumed equal, not Sd presented - obseravtion tme not clear
184	Sturnus vulgaris	European Starling	2	4	6	visits	number	Gaussian	FALSE	direct	0.5	TRUE	FALSE	NA	visits/30min	0.5	FALSE	NA	6.96	3.13209	6.96	3.13209	0.242557	0.29052	total
184	Sturnus vulgaris	European Starling	2	5	7	visits	number	Gaussian	FALSE	direct	0.5	TRUE	FALSE	NA	visits/30min	0.5	FALSE	NA	4.38	2.29687	4.38	2.29687	0.216064	0.169762	female
184	Sturnus vulgaris	European Starling	2	4	6	visits	number	Gaussian	FALSE	direct	0.5	TRUE	FALSE	NA	visits/30min	0.5	FALSE	NA	2.54	2.40127	2.54	2.40127	0.707139	0.559494	male
184	Sturnus vulgaris	European Starling	NA	1	1	visits	number	Gaussian	FALSE	direct	0.5	TRUE	TRUE	2	visits/30min	0.5	FALSE	NA	6.73338	3.00775	6.73338	3.00775	0.225877	0.255697	total; peak vs delayed
184	Sturnus vulgaris	European Starling	NA	1	1	visits	number	Gaussian	FALSE	direct	0.5	TRUE	TRUE	2	visits/30min	0.5	FALSE	NA	4.29304	2.20592	4.29304	2.20592	0.176331	0.117762	female; peak vs delayed
184	Sturnus vulgaris	European Starling	NA	1	1	visits	number	Gaussian	FALSE	direct	0.5	TRUE	TRUE	2	visits/30min	0.5	FALSE	NA	5.69444	2.73594	5.69444	2.73594	0.23501	0.239257	total; experimental vs natural
184	Sturnus vulgaris	European Starling	NA	1	1	visits	number	Gaussian	FALSE	direct	0.5	TRUE	TRUE	2	visits/30min	0.5	FALSE	NA	3.9	2.23059	3.9	2.23059	0.265918	0.216164	female; experimental vs natural
184	Sturnus vulgaris	European Starling	NA	1	1	visits/time/chick	rate	Gaussian	FALSE	direct	0.5	TRUE	NA	NA	visits/30min	0.5	TRUE	NA	NA	NA	NA	NA	NA	NA	total per chick; data not extracted
184	Sturnus vulgaris	European Starling	NA	1	1	visits/time/chick	rate	Gaussian	FALSE	direct	0.5	TRUE	NA	NA	visits/30min	0.5	TRUE	NA	NA	NA	NA	NA	NA	NA	female per chick; data not extracted
184	Sturnus vulgaris	European Starling	NA	1	1	visits/time/chick	rate	Gaussian	FALSE	direct	0.5	TRUE	NA	NA	visits/30min	0.5	TRUE	NA	NA	NA	NA	NA	NA	NA	male per chick; data not extracted
190	Ciconia boyciana	Oriental Stork	NA	5	5	visits/time	rate	Gaussian	FALSE	video	6	TRUE	TRUE	2	visits/hour	1	FALSE	NA	0.360281	0.160677	2.16168	0.964062	0	0	extracted from fig 4d; n seems small
191	Crotophaga major	Greater Ani	NA	1/1	2	visits/time/adult	rate	Gaussian/Poisson	FALSE	video	14.5	FALSE	TRUE	2	visits/hour/adult	1	TRUE	5	1.37	0.310913	99.325	NA	NA	NA	hours of recording not continuous, but aggregated; adults not seperated, but 'visits per adult' was calculated (same issue as visits/chick)
194	Aegithalos caudatus	Long-tailed Tit	NA	4	4	visits/time	rate	Gaussian	TRUE	direct	1	FALSE	FALSE	NA	visits/hour	1	FALSE	NA	7.5862	4.60215	7.5862	4.60215	0.486007	0.641819	pooled parents and helpers; data taken from dryad
194	Aegithalos caudatus	Long-tailed Tit	NA	4	4	visits/time	rate	Gaussian	TRUE	direct	1	FALSE	FALSE	NA	visits/hour	1	FALSE	NA	8.20881	4.67156	8.20881	4.67156	0.449493	0.623854	parents; data taken from dryad
195	Rissa tridactyla	Black-legged Kittiwake	1	1	2	visits/time	rate	Gaussian	FALSE	direct	3	TRUE	TRUE	2	visits/hour	1	FALSE	NA	0.8	0.388713	2.4	1.16614	0	0	chick visit rate
195	Rissa tridactyla	Black-legged Kittiwake	1	1	2	visits/time	rate	Gaussian	FALSE	direct	3	TRUE	TRUE	8	visits/hour	1	FALSE	NA	1.69156	NA	5.07468	NA	NA	NA	brood visits rate; se on log scale presented, so not used
196	Phylloscopus sibilatrix	Wood Warbler	NA	1	1	visits	number	Poisson	FALSE	video	1	TRUE	FALSE	NA	visits/hour	1	FALSE	NA	14	13.1909	14	13.1909	0.903508	0.91954	NA
200	Pomatostomus ruficeps	Chestnut-crowned Babbler	1	NA	1	NA	NA	NA	FALSE	automated	9.6	FALSE	NA	NA	visits/hour	9.6	FALSE	NA	NA	NA	NA	NA	NA	NA	dominant males
200	Pomatostomus ruficeps	Chestnut-crowned Babbler	2	2	4	visits	number	Poisson	FALSE	automated	9.6	FALSE	FALSE	NA	visits/hour	9.6	FALSE	NA	0.96	NA	0.96	NA	NA	NA	helper males; from model estimate
201	Setophaga petechia	Yellow Warbler	1	1	2	visits/time	rate	Gaussian	FALSE	video	3	FALSE	NA	NA	visits/hour	1	FALSE	NA	NA	NA	NA	NA	NA	NA	nestling feeding; not clear if all vaiables in models standardised
201	Setophaga petechia	Yellow Warbler	NA	1	1	visits/time	rate	Gaussian	FALSE	video	1	TRUE	TRUE	2	visits/hour	1	FALSE	NA	8.89211	4.79942	8.89211	4.79942	0.422917	0.613964	extracted from fig 3
201	Setophaga petechia	Yellow Warbler	1	1	2	visits/time	rate	zero-inflated Poisson	FALSE	video	3	FALSE	FALSE	NA	visits/hour	1	FALSE	NA	2.6117	NA	7.83509	NA	NA	NA	male incubation feeding; from table s4 - intercept only model
213	Morus capensis	Cape Gannet	1	NA	1	NA	NA	NA	FALSE	automated	336	TRUE	NA	NA	visits/day	24	FALSE	NA	NA	NA	NA	NA	NA	NA	females
213	Morus capensis	Cape Gannet	1	NA	1	NA	NA	NA	FALSE	automated	336	TRUE	NA	NA	visits/day	24	FALSE	NA	NA	NA	NA	NA	NA	NA	males
213	Morus capensis	Cape Gannet	2	NA	2	NA	NA	NA	FALSE	automated	336	TRUE	TRUE	11	visits/day	24	FALSE	NA	0.994667	0.331614	13.9253	4.6426	0.19834	0.353925	pooled
215	Ardea herodias	Great Blue Heron	1	NA	1	NA	NA	NA	FALSE	direct	7.5	FALSE	TRUE	2	visits/hour	1	FALSE	NA	0.7684	0.545493	5.763	4.0912	0.574846	0.655692	age1-2
215	Ardea herodias	Great Blue Heron	1	NA	1	NA	NA	NA	FALSE	direct	7.5	FALSE	TRUE	2	visits/hour	1	FALSE	NA	0.365968	0.414618	2.74476	3.10963	0.958756	0.716152	age2-4
215	Ardea herodias	Great Blue Heron	1	NA	1	NA	NA	NA	FALSE	direct	7.5	FALSE	TRUE	2	visits/hour	1	FALSE	NA	0.35	0.400749	2.625	3.00562	0.964399	0.709423	age4-6
215	Ardea herodias	Great Blue Heron	1	NA	1	NA	NA	NA	FALSE	direct	7.5	FALSE	TRUE	2	visits/hour	1	FALSE	NA	0.28035	0.396344	2.10263	2.97258	1.23413	0.762045	age6-8
215	Ardea herodias	Great Blue Heron	1	3	4	visits/time	rate	Gaussian	FALSE	direct	7.5	FALSE	TRUE	8	visits/hour	1	FALSE	NA	0.402388	0.458509	3.01791	3.43882	0.98338	0.744796	pooled; extracted from fig 3; probably the averages of many averages presented
215	Ardea herodias	Great Blue Heron	NA	2	2	visits/time	rate	Gaussian	FALSE	direct	7.5	FALSE	TRUE	4	visits/hour	1	FALSE	NA	0.33825	0.431052	2.53688	3.23289	1.10897	0.757273	IN
215	Ardea herodias	Great Blue Heron	NA	2	2	visits/time	rate	Gaussian	FALSE	direct	7.5	FALSE	TRUE	4	visits/hour	1	FALSE	NA	0.471107	0.480582	3.5333	3.60437	0.870406	0.728029	CO
223	Ictinia mississippiensis	Mississippi Kite	NA	1	1	visits/time	rate	Gaussian	FALSE	direct	2	TRUE	FALSE	NA	visits/hour	1	FALSE	NA	1.44	NA	2.88	NA	NA	NA	years pooled; THINK that they watched nests multiple times, each tme for 2 hours? they then pool all observations of each nest. So I have just included the overal mean, and no Sd
223	Ictinia mississippiensis	Mississippi Kite	NA	1	1	visits/time	rate	non-parametric	FALSE	direct	2	TRUE	FALSE	NA	visits/hour	1	FALSE	NA	2.08	NA	4.16	NA	NA	NA	2010
223	Ictinia mississippiensis	Mississippi Kite	NA	1	1	visits/time	rate	non-parametric	FALSE	direct	2	TRUE	FALSE	NA	visits/hour	1	FALSE	NA	0.81	NA	1.62	NA	NA	NA	2011
224	Troglodytes aedon	House Wren	2	NA	2	NA	NA	NA	TRUE	video	1	TRUE	FALSE	NA	visits/hour	1	FALSE	NA	10.4348	5.98956	10.4348	5.98956	0.483365	0.709134	males; extracted from dryad data
224	Troglodytes aedon	House Wren	1	1	2	visits	number	Gaussian	TRUE	video	1	TRUE	FALSE	NA	visits/hour	1	FALSE	NA	7.96739	4.86172	7.96739	4.86172	0.496825	0.662917	females; extracted from dryad data
224	Troglodytes aedon	House Wren	NA	2	2	visits	number	Gaussian	TRUE	video	1	TRUE	FALSE	NA	visits/hour	1	FALSE	NA	10.6923	4.30861	10.6923	4.30861	0.262401	0.424033	females, yolk subset; extracted from dryad data
227	Corvus corone	Carrion Crow	NA	1	1	visits/time	rate	Gaussian	FALSE	video	6	FALSE	FALSE	NA	visits/hour	1	FALSE	NA	2.97359	NA	17.8415	NA	NA	NA	Sample sizes not clear, so SD no used - cuckoo vs. crow
227	Corvus corone	Carrion Crow	NA	1	1	visits/time	rate	Gaussian	FALSE	video	6	FALSE	FALSE	NA	visits/hour	1	FALSE	NA	3.49075	1.02434	20.9445	6.14604	0.195868	0.445528	Sample sizes not clear - parasitised vs unparasitised
233	Parus major	Great Tit	1	1	2	visits	number	Quasi-poisson	FALSE	video	1	TRUE	FALSE	NA	visits/hour	1	FALSE	NA	16.281	NA	16.281	NA	NA	NA	intercepts from model - day4
233	Parus major	Great Tit	1	1	2	visits	number	Quasi-poisson	FALSE	video	1	TRUE	FALSE	NA	visits/hour	1	FALSE	NA	39.2519	NA	39.2519	NA	NA	NA	intercepts from model - day11
245	Eremophila alpestris	Horned Lark	1	1	2	visits/time	rate	Gaussian	FALSE	video	4	TRUE	FALSE	NA	visits/hour	1	FALSE	NA	3.48	2.01	13.92	8.04	0.511631	0.784659	males
245	Eremophila alpestris	Horned Lark	1	1	2	visits/time	rate	Gaussian	FALSE	video	4	TRUE	FALSE	NA	visits/hour	1	FALSE	NA	4.99	3.93	19.96	15.72	0.755099	0.919229	females
245	Eremophila alpestris	Horned Lark	NA	1	1	visits/time	rate	Gaussian	FALSE	video	4	TRUE	TRUE	2	visits/hour	1	FALSE	NA	4.235	3.20518	16.94	12.8207	0.716771	0.89694	pooled sexes; assume that SD is pesented and not SE, as an SD of 33 with mean of 4 would be impossible!!
246	Volatinia jacarina	Blue-black Grassquit	3	3	6	visits	number	Poisson	FALSE	video	2.2	FALSE	FALSE	NA	visits/hour	1	FALSE	NA	2.2411	1.02171	4.93041	2.24777	0.0708575	0.0241566	males; extracted from fig 3
246	Volatinia jacarina	Blue-black Grassquit	NA	3	3	visits	number	Poisson	FALSE	video	2.2	FALSE	FALSE	NA	visits/hour	1	FALSE	NA	1.8641	0.916327	4.10101	2.01592	0	0	females; extracted from fig 3
253	Parus major	Great Tit	NA	1	1	visits	number	Gaussian	FALSE	video	1	TRUE	TRUE	2	visits/hour	1	FALSE	NA	18.0651	10.6705	18.0651	10.6705	0.541787	0.841338	extracted from fig 1
254	Sula leucogaster	Brown Booby	1	2	3	visits	number	Gaussian	FALSE	direct	2	TRUE	FALSE	NA	visits/2hour	2	FALSE	NA	5.37	2.28378	5.37	2.28378	0	0	pooled
254	Sula leucogaster	Brown Booby	2	1	3	visits	number	Poisson	FALSE	direct	2	TRUE	FALSE	NA	visits/2hour	2	FALSE	NA	5.62	2.43555	5.62	2.43555	0.0993735	0.0525799	male
254	Sula leucogaster	Brown Booby	2	1	3	visits	number	Quasi-poisson	FALSE	direct	2	TRUE	FALSE	NA	visits/2hour	2	FALSE	NA	5.12	2.1233	5.12	2.1233	0	0	female
262	Balaeniceps rex	Shoebill	NA	1	1	visits/time	rate	Poisson	FALSE	video	24	TRUE	FALSE	NA	visits/day	24	FALSE	NA	1.12	1.08	1.12	1.08	0.192327	0.0397805	NA
262	Balaeniceps rex	Shoebill	NA	1	1	visits/time	rate	Poisson	FALSE	video	1	TRUE	FALSE	NA	visits/hour	1	FALSE	NA	0.11	0.35	0.11	0.35	1.01639	0.102041	NA
274	Picumnus temminckii	Ochre-collared Piculet	NA	1	1	visits/time	rate	Gaussian	FALSE	direct	2.5	FALSE	FALSE	NA	visits/hour	1	FALSE	NA	2.037	1.5225	5.09251	3.80626	0.601893	0.648493	female; extracted from fig 2
274	Picumnus temminckii	Ochre-collared Piculet	NA	1	1	visits/time	rate	Gaussian	FALSE	direct	2.5	FALSE	FALSE	NA	visits/hour	1	FALSE	NA	1.37466	0.685897	3.43666	1.71474	0	0	male; extracted from fig 2
278	Sturnus unicolor	Spotless Starling	1	NA	1	NA	NA	NA	FALSE	automated	2	TRUE	NA	NA	visits/2hour	2	FALSE	NA	NA	NA	NA	NA	NA	NA	pooled BR
278	Sturnus unicolor	Spotless Starling	1	NA	1	NA	NA	NA	FALSE	automated	2	TRUE	NA	NA	visits/2hour	2	FALSE	NA	NA	NA	NA	NA	NA	NA	female BR
278	Sturnus unicolor	Spotless Starling	1	NA	1	NA	NA	NA	FALSE	automated	2	TRUE	NA	NA	visits/2hour	2	FALSE	NA	NA	NA	NA	NA	NA	NA	male BR
278	Sturnus unicolor	Spotless Starling	NA	1	1	visits	number	Gaussian	FALSE	automated	0.66667	TRUE	TRUE	8	visits/40mins	0.66667	FALSE	NA	5.83537	4.81238	5.83537	4.81238	0.713265	0.74803	pooled; extracted from fig 1 and 2
278	Sturnus unicolor	Spotless Starling	NA	1	1	visits	number	Gaussian	FALSE	automated	0.66667	TRUE	TRUE	4	visits/40mins	0.66667	FALSE	NA	7.92614	4.36017	7.92614	4.36017	0.420054	0.583078	female; extracted from fig 1
278	Sturnus unicolor	Spotless Starling	NA	1	1	visits	number	Gaussian	FALSE	automated	0.66667	TRUE	TRUE	4	visits/40mins	0.66667	FALSE	NA	3.7446	4.34737	3.7446	4.34737	1.03962	0.801869	male; extracted from fig 2
279	Sterna hirundo / Sterna dougallii	Common Tern / Roseate Tern	NA	4	4	visits	number	Gaussian	FALSE	direct	1	TRUE	NA	NA	visits/hour	1	FALSE	NA	NA	NA	NA	NA	NA	NA	no nest provisioning rates
279	Sterna hirundo / Sterna dougallii	Common Tern / Roseate Tern	NA	4	4	visits/time/chick	rate	Gaussian	FALSE	direct	1	TRUE	TRUE	2	visits/hour/chick	1	TRUE	2.59211	0.547637	0.380685	1.41953	NA	NA	NA	extract from fig A4
281	Oenanthe oenanthe	Northern Wheatear	NA	1	1	visits	number	Poisson	FALSE	automated	NA	NA	NA	NA	visits/hour	1	FALSE	NA	NA	NA	NA	NA	NA	NA	no summary stats
282	Setophaga petechia	Yellow Warbler	NA	2	2	visits/time	rate	Gaussian	FALSE	video	1.5	FALSE	TRUE	3	visits/hour	1	FALSE	NA	4.73116	NA	7.09674	NA	NA	NA	femalePR; extracted from fig 1; not sure how errors calculated so not used
282	Setophaga petechia	Yellow Warbler	NA	2	2	visits/time	rate	Gaussian	FALSE	video	1.5	FALSE	TRUE	3	visits/hour	1	FALSE	NA	5.42929	NA	8.14394	NA	NA	NA	male PR; extracted from fig 1; not sure how errors calculated so not used
282	Setophaga petechia	Yellow Warbler	NA	1	1	visits/time	rate	Gaussian	FALSE	video	1.5	FALSE	TRUE	6	visits/hour	1	FALSE	NA	5.08023	NA	7.62034	NA	NA	NA	both sexes PR; extracted from fig 1; not sure how errors calculated so not used
283	Acanthiza pusilla	Brown Thornbill	NA	1	1	visits	number	Gaussian	FALSE	video	0.75	TRUE	TRUE	12	visits/45min	0.75	FALSE	NA	4.26604	3.72403	4.26604	3.72403	0.726382	0.692392	extracted from fig 2
288	Petronia petronia	Rock Sparrow	NA	1	1	visits/time/chick	rate	Gaussian	FALSE	mixed direct + video	3.17	FALSE	TRUE	2	visits/hour/chick	1	TRUE	5.025	1.55333	0.529629	24.7434	NA	NA	NA	biparental total PR
288	Petronia petronia	Rock Sparrow	2	1	3	visits/time/chick	rate	Gaussian	FALSE	mixed direct + video	3.17	FALSE	TRUE	2	visits/hour/chick	1	TRUE	5.025	1.03564	0.480558	16.497	NA	NA	NA	biparental female PR
288	Petronia petronia	Rock Sparrow	2	1	3	visits/time/chick	rate	Gaussian	FALSE	mixed direct + video	3.17	FALSE	TRUE	2	visits/hour/chick	1	TRUE	5.025	0.540769	0.399044	8.61405	NA	NA	NA	biparental male PR
288	Petronia petronia	Rock Sparrow	NA	1	1	visits/time/chick	rate	Gaussian	FALSE	mixed direct + video	3.17	FALSE	TRUE	2	visits/hour/chick	1	TRUE	4.29	1.01353	0.497686	13.7833	NA	NA	NA	all females PR
288	Petronia petronia	Rock Sparrow	NA	1	1	visits/time/chick	rate	Gaussian	FALSE	mixed direct + video	3.17	FALSE	TRUE	2	visits/hour/chick	1	TRUE	5.025	0.785	0.503261	12.5045	NA	NA	NA	both sex biparental PR

## Sheet: Extracted Data 2022
Ref	N Predictor	N Response	Variable	Variable Category	Error Distribution
2022_3	0	1	visits/hour	rate	Gaussian
2022_4	0	2	visits/hour	rate	Gaussian
2022_5	0	2	visits/hour	rate	Gaussian
2022_6	0	1	visits	number	Gaussian
2022_7	4	5	visits/30mins	rate	Gaussian
2022_10	0	1	visits	number	zero-inflated negative binomial
2022_11	0	1	visits/hour	rate	Gaussian
2022_12	1	0	NA	NA	NA
2022_13	6	1	visits/hour	rate	Gaussian
2022_15	0	3	visits/hour	rate	Gaussian
2022_19	0	2	visits	number	Poisson
2022_24	4	4	visits/hour	rate	Gaussian
2022_29	0	1	visits	number	Poisson
2022_30	0	1	visits	number	Gaussian
2022_30	0	1	visits/hour/chick	rate	Gaussian
2022_34	2	2	visits/hour	rate	Gamma
2022_44	0	3	visits	number	COM poisson
2022_49	4	4	visits	number	Gaussian
2022_60	0	1	visits	number	Gaussian
2022_66	6	0	NA	NA	NA
2022_70	0	1	visits	number	negative binomial
2022_74	0	1	visits	number	Gaussian
2022_86	0	3	visits/hour/chick	rate	Gaussian
2022_92	0	2	visits/hour	rate	Tweedie
2022_96	0	1	visits	number	Poisson
2022_98	0	1	visits/hour	rate	Gaussian
2022_106	0	2	visits	number	Poisson
2022_133	2	1	visits	number	Gaussian
2022_136	0	1	visits/hour	rate	Gaussian
2022_144	0	1	visits/hour/chick	rate	Gaussian
