# Supplementary material for: Counter culture: causes, extent and solutions of systematic bias in the analysis of behavioural counts
Source: PeerJ. 2023 Apr 4;11:e15059. doi: 10.7717/peerj.15059 (PMC10081455; doi:10.7717/peerj.15059)
Supplement: Supplemental Information 3 [file peerj-11-15059-s003.csv]

id	visits	time
1	24	2
1	13	2
1	24	2
2	23	2
2	13	2
2	27	2
3	20	2
3	13	2
3	21	2
4	32	2
4	27	2
4	34	2
5	27	2
5	13	2
5	28	2
6	10	2
6	7	2
6	14	2
7	26	2
7	36	2
7	14	2
8	17	2
8	18	2
8	21	2
9	20	2
9	20	2
9	9	2
10	17	2
10	16	2
10	18	2
11	17	2
11	15	2
11	16	2
12	16	2
12	17	2
12	9	2
13	25	2
13	17	2
13	17	2
14	18	2
14	19	2
14	13	2
15	21	2
15	16	2
15	31	2
16	15	2
16	19	2
16	18	2
17	19	2
17	14	2
17	14	2
18	17	2
18	16	2
18	8	2
19	15	2
19	13	2
19	7	2
20	12	2
20	12	2
20	13	2
21	20	2
21	14	2
21	16	2
22	28	2
22	14	2
22	14	2
23	16	2
23	15	2
23	10	2
24	19	2
24	29	2
24	26	2
25	22	2
25	19	2
25	12	2
26	15	2
26	20	2
26	18	2
27	28	2
27	13	2
27	29	2
28	8	2
28	13	2
28	15	2
29	18	2
29	27	2
29	8	2
30	17	2
30	22	2
30	22	2
31	13	2
31	17	2
31	25	2
32	28	2
32	22	2
32	25	2
33	25	2
33	16	2
33	15	2
34	20	2
34	19	2
34	24	2
35	22	2
35	14	2
35	32	2
36	23	2
36	23	2
36	36	2
37	20	2
37	29	2
37	19	2
38	26	2
38	34	2
38	20	2
39	21	2
39	31	2
39	23	2
40	17	2
40	9	2
40	8	2
41	23	2
41	10	2
41	18	2
42	25	2
42	30	2
42	31	2
43	21	2
43	15	2
43	16	2
44	24	2
44	9	2
44	14	2
45	22	2
45	25	2
45	15	2
46	25	2
46	31	2
46	10	2
47	13	2
47	22	2
47	13	2
48	13	2
48	17	2
48	13	2
49	13	2
49	13	2
49	16	2
50	12	2
50	9	2
50	12	2
51	15	2
51	21	2
51	13	2
52	20	2
52	26	2
52	17	2
53	14	2
53	14	2
53	14	2
54	11	2
54	11	2
54	6	2
55	23	2
55	16	2
55	46	2
56	9	2
56	21	2
56	9	2
57	57	2
57	43	2
57	37	2
58	13	2
58	21	2
58	13	2
59	17	2
59	10	2
59	12	2
60	27	2
60	26	2
60	24	2
61	20	2
61	25	2
61	17	2
62	9	2
62	13	2
62	17	2
63	21	2
63	32	2
63	25	2
64	24	2
64	16	2
64	13	2
65	41	2
65	41	2
65	22	2
66	20	2
66	25	2
66	22	2
67	20	2
67	13	2
67	18	2
68	20	2
68	32	2
68	21	2
69	32	2
69	17	2
69	27	2
70	23	2
70	23	2
70	20	2
71	23	2
71	29	2
71	36	2
72	26	2
72	10	2
72	19	2
73	46	2
73	18	2
73	27	2
74	20	2
74	25	2
74	20	2
75	6	2
75	21	2
75	12	2
76	22	2
76	20	2
76	24	2
77	18	2
77	15	2
77	21	2
78	28	2
78	26	2
78	21	2
79	21	2
79	25	2
79	19	2
80	10	2
80	26	2
80	25	2
81	20	2
81	18	2
81	22	2
82	26	2
82	20	2
82	16	2
83	30	2
83	14	2
83	19	2
84	17	2
84	17	2
84	13	2
85	25	2
85	29	2
85	20	2
86	20	2
86	12	2
86	12	2
87	17	2
87	11	2
87	12	2
88	26	2
88	24	2
88	13	2
89	8	2
89	15	2
89	23	2
90	23	2
90	19	2
90	41	2
91	34	2
91	21	2
91	20	2
92	18	2
92	21	2
92	33	2
93	20	2
93	21	2
93	17	2
94	31	2
94	21	2
94	19	2
95	28	2
95	16	2
95	19	2
96	25	2
96	26	2
96	25	2
97	27	2
97	17	2
97	19	2
98	18	2
98	23	2
98	13	2
99	26	2
99	30	2
99	33	2
100	11	2
100	13	2
100	8	2
