# Supplementary material for: Counter culture: causes, extent and solutions of systematic bias in the analysis of behavioural counts
Source: PeerJ. 2023 Apr 4;11:e15059. doi: 10.7717/peerj.15059 (PMC10081455; doi:10.7717/peerj.15059)
Supplement: Supplemental Information 4 [file peerj-11-15059-s004.csv]

id	visits	time
1	38	4.86016625253797
1	32	3.84773815928706
1	39	4.91316644264629
2	25	2.39747755614247
2	41	4.78876863819493
2	32	3.22087072537291
3	25	3.84014406569117
3	61	4.17156051020083
3	41	3.96015868772516
4	47	4.3716095788251
4	29	3.266512833201
4	35	4.09216453594569
5	20	3.75172487845604
5	34	4.66684092690288
5	26	3.07251913510512
6	61	3.45756362626182
6	105	4.19863606427907
6	59	3.38758343355428
7	43	4.94053731276152
7	34	3.50320384019633
7	48	4.9616201610048
8	57	4.35249899937218
8	33	3.65723167765025
8	38	5.08980544191808
9	46	4.47315068600522
9	47	3.34681887296551
9	21	3.86993302870989
10	42	3.55727132403686
10	65	4.71809954894874
10	22	3.44222032345581
11	22	3.98482110093221
11	39	4.71364236114359
11	35	5.64508887642391
12	47	4.67311052385445
12	22	3.05571281465077
12	35	4.87088886359466
13	54	3.22689306188472
13	40	3.84967250993766
13	53	4.99411976011247
14	23	2.82825145286363
14	19	3.41990350774889
14	25	3.1808071549534
15	34	3.67354406363743
15	63	4.15767846287698
15	69	4.26600985458115
16	60	4.49795975841427
16	52	3.67739036351306
16	69	5.05431400045914
17	35	4.00927042828775
17	25	4.22522453444281
17	36	4.03978822541731
18	52	3.72658398232354
18	89	4.64489658187133
18	72	4.24664521937542
19	29	3.9609706200999
19	28	4.13565609028472
19	39	5.23109406829127
20	50	3.1514146723262
20	42	3.16733013415328
20	31	2.83268116814382
21	32	3.78258348120543
21	27	3.69080393399191
21	51	4.02619595519214
22	30	3.03758533450765
22	31	4.23239600318322
22	27	3.7411983590499
23	22	4.09353751808874
23	27	3.76471252884186
23	38	4.9826213771157
24	26	3.93531610562418
24	43	4.64566387068543
24	33	3.83225012743214
25	46	3.52502514959368
25	48	3.76514951138183
25	51	3.36869926363918
26	63	3.86791515371367
26	43	4.2502671215163
26	37	4.1261267597712
27	39	4.48496151283516
27	32	4.23315682689025
27	17	3.11370384331361
28	39	3.75147164127753
28	28	4.42207977216743
28	36	4.66937559355109
29	40	3.73595898267275
29	43	3.6668935450229
29	45	3.46130142769949
30	27	2.82641878068854
30	44	3.41333346257033
30	58	4.22798766263648
31	59	5.27757033202361
31	52	4.09885059728122
31	48	4.52493013525263
32	33	4.0346697774999
32	25	3.36554088363369
32	55	3.79550119926546
33	36	4.35641459930966
33	26	3.76668313251639
33	62	4.144069802896
34	79	5.81242133575861
34	77	4.53244476353131
34	17	3.56694683382968
35	41	4.02445806249409
35	36	3.98465850357003
35	79	5.20743080082327
36	33	3.22991081228354
36	43	3.72924640111848
36	39	4.74303965449458
37	45	3.18294781670682
37	94	4.76718185814297
37	50	4.002502857858
38	44	3.93862199501017
38	59	4.51855551463106
38	44	4.35403651239258
39	34	2.9386104475426
39	30	4.63729553067697
39	52	4.89758362399605
40	59	4.26166628191348
40	45	3.07718793689092
40	37	4.37885486820683
41	25	4.19175918857998
41	14	4.23928716552234
41	27	4.32805355644195
42	20	3.42969686417833
42	30	4.15153675237131
42	21	4.10522391543256
43	26	2.91848186643007
43	44	2.94238945516353
43	27	3.22449686858022
44	42	4.65291440856401
44	36	4.2112776760871
44	26	3.52000205356361
45	45	3.470679620647
45	51	4.02315272353716
45	46	3.70034991902491
46	40	3.5053700839401
46	47	3.810304560163
46	72	5.10286691202872
47	23	3.26836226056234
47	32	2.74474225505058
47	38	3.6925221339529
48	33	4.10464157034859
48	44	4.09514439490389
48	46	3.00381122013377
49	39	3.50364244388995
49	42	4.34544361758062
49	43	3.9232580155164
50	45	3.40817563114528
50	56	4.82091694608592
50	89	5.02862509563788
51	38	4.44721086343078
51	13	3.56595394907413
51	25	3.14493873721781
52	60	5.47589380754029
52	19	2.87498261084852
52	73	4.78529704406167
53	45	3.57038944571162
53	40	3.49880744384905
53	40	4.1796700440671
54	23	3.81449090056309
54	33	4.6368666108254
54	23	3.8733292946506
55	49	3.2604983752184
55	42	4.19736943663053
55	73	3.73345180790185
56	39	4.07720443203095
56	46	4.29216162856406
56	59	4.47891008974474
57	36	4.06090924593173
57	24	4.05152106894499
57	39	3.29581619945074
58	63	4.13323641630542
58	74	4.13225434329073
58	68	4.35393883154725
59	24	4.14089942728628
59	36	3.90066360247945
59	49	3.75680424587719
60	18	2.43518753808552
60	42	3.49706441509328
60	38	3.3394031047674
61	34	4.93287218723904
61	38	4.14422108741222
61	60	4.70110755337858
62	20	4.48984287605842
62	23	3.0012467783938
62	43	3.86272949683128
63	35	3.15194633882537
63	41	3.48648810346807
63	45	4.0913975154363
64	40	4.2273141340836
64	30	3.59504387314298
64	36	4.31624714354072
65	33	4.14990186524189
65	29	3.73750714231995
65	29	4.56568134360612
66	85	4.19276222199179
66	20	3.36922364054594
66	33	3.48988103095634
67	43	3.9819718160201
67	47	4.43864049059574
67	65	4.84669849791761
68	61	3.46364428577918
68	80	4.98421907397975
68	118	4.80102221873131
69	38	3.53387975238833
69	20	4.69540925619973
69	42	4.24676704996604
70	70	4.29883570398002
70	33	4.33999207179674
70	58	4.55273638700878
71	37	4.53459400255104
71	30	4.16130671589739
71	23	4.55580280552947
72	35	4.11376948208418
72	44	4.41946360589517
72	45	5.24415222723392
73	64	4.3019745148241
73	27	4.56839613939749
73	32	3.81472008796539
74	50	3.49169360390811
74	28	3.77624165634882
74	41	5.53766795026778
75	82	4.23689179074089
75	48	4.19390150288896
75	54	4.25919994240765
76	130	4.88861102656887
76	34	3.41508945236578
76	60	4.32493488048117
77	32	4.12997853423406
77	28	3.92236143255691
77	49	4.09431449442758
78	58	4.00760595349829
78	22	3.58156113182102
78	32	3.72328837325461
79	38	4.06831168970328
79	26	4.08489024461183
79	31	3.72755048780101
80	20	3.30196919600709
80	44	4.53081483195976
80	51	4.05346309646443
81	35	3.94803415231348
81	18	4.3882029296552
81	33	3.57934064814487
82	22	3.29646854877797
82	28	3.65063916085176
82	30	3.9952059246244
83	39	4.88895408506652
83	57	4.16522445727999
83	48	3.40684062703799
84	40	3.99438421883489
84	23	2.99475744528422
84	28	3.91042598019344
85	41	4.17866545422478
85	24	3.44432957508646
85	29	3.43300280858816
86	42	3.9977349758072
86	39	3.91790446369605
86	43	3.88520615222714
87	23	2.69246846103152
87	43	3.97355193563467
87	48	4.11677169242774
88	44	4.06203045845418
88	48	3.65714494298378
88	48	4.06894452846407
89	37	4.13281223162968
89	36	3.63862556961489
89	56	3.79889557831501
90	24	4.48376025627579
90	48	4.76617658509055
90	74	4.28420623336086
91	30	3.94977858557656
91	39	3.52788467434902
91	51	3.96872587769361
92	68	5.19997761999172
92	60	3.52086959650219
92	79	4.79483808625529
93	36	3.04294675201531
93	27	3.73128874406046
93	37	3.15543055223967
94	42	4.06454540145754
94	54	3.60448489400901
94	52	4.86241589434161
95	83	5.17240499288283
95	55	4.61471400820223
95	45	3.13967626391028
96	65	4.12228558443955
96	49	3.544871870059
96	76	4.83457116634186
97	29	4.03322453740767
97	65	5.78983527320815
97	37	4.03550368173322
98	35	4.45588233689363
98	17	3.66631066040095
98	22	3.51274087505542
99	45	4.02453220390075
99	29	2.480619941731
99	43	4.21967500693823
100	25	3.03686308321112
100	22	3.97941712941966
100	11	3.23461374316196
