# Supplementary material for: Counter culture: causes, extent and solutions of systematic bias in the analysis of behavioural counts
Source: PeerJ. 2023 Apr 4;11:e15059. doi: 10.7717/peerj.15059 (PMC10081455; doi:10.7717/peerj.15059)
Supplement: Supplemental Information 5 [file peerj-11-15059-s005.csv]

visits	time	mass
18	2	196.758741315541
26	2	181.46641151507
17	2	196.486917757578
40	2	228.191603837279
30	2	222.91932442706
25	2	212.519708756149
19	2	184.127132994603
34	2	236.350862611476
16	2	215.970430099103
19	2	213.416937326723
14	2	186.966415211099
14	2	197.050758399994
18	2	214.260687463494
17	2	185.578822896475
13	2	160.391250780839
26	2	220.155263577802
21	2	190.36906771523
19	2	183.280555912587
24	2	208.545008319045
23	2	212.106541094115
24	2	216.221539432506
34	2	250.60234573624
24	2	207.1148177516
18	2	199.582278933901
24	2	187.490768375701
21	2	218.867155018729
31	2	215.916674738005
11	2	194.673211803281
22	2	213.612555411375
50	2	250.044839706752
12	2	183.824228489441
21	2	183.659358074997
37	2	213.838710225513
17	2	213.53906769806
23	2	208.259502953438
6	2	181.197452258316
13	2	211.209335501267
15	2	198.149401925046
19	2	208.024989314473
22	2	194.409726944745
14	2	173.528284249855
23	2	190.109132150403
26	2	211.47930662083
22	2	223.566708515664
14	2	190.544985949872
12	2	180.283596862759
35	2	218.703135438052
27	2	216.80372319216
11	2	175.121732751009
18	2	184.453412137492
32	2	231.361297437905
19	2	184.13195971984
20	2	188.329003669988
21	2	196.182079316558
23	2	206.863266050022
32	2	258.87925108519
20	2	211.44489876053
30	2	200.302315868191
18	2	211.638289233365
14	2	179.13192907002
19	2	185.265201033228
13	2	177.242722627175
24	2	215.879783315597
25	2	178.97397628674
17	2	184.363615282582
17	2	217.38626293664
27	2	206.841503238974
19	2	203.539449812244
14	2	204.207276033246
15	2	214.839813313102
14	2	187.759011159113
22	2	183.005929357322
16	2	224.749385506395
18	2	187.822548924822
21	2	194.109970788561
43	2	223.603644375431
12	2	185.806999703513
15	2	185.280106724751
9	2	200.454106480784
12	2	183.871757700599
8	2	186.685153130501
12	2	210.269889074435
14	2	203.165389702754
33	2	227.247836200778
17	2	160.900160866487
18	2	194.875396863031
25	2	190.018957180376
12	2	166.733874623652
15	2	218.843859744777
9	2	157.396357372802
14	2	168.927886922387
21	2	221.452102985126
14	2	191.290348725301
24	2	200.317349600176
13	2	186.598057944228
13	2	184.823962847887
19	2	194.080871597567
15	2	195.150326137249
19	2	202.484889434554
21	2	203.772021994725
